# Supplementary material for: Identification of sources of male sterility in the Colombian Coffee Collection for the genetic improvement of Coffea arabica L
Source: PLoS One. 2023 Sep 8;18(9):e0291264. doi: 10.1371/journal.pone.0291264 (PMC10490922; doi:10.1371/journal.pone.0291264)
Supplement: S1 Table — https://doi.org/10.38141/10799/dataset03. (XLSX) [file pone.0291264.s001.xlsx]

## Sheet: Hoja1
Treatment	Genotype	Repetition	Number of Flowers	Number of Fruit	Percentage of Fruit Formation
Selfing (SF)	16.07/446ms565	1	105	0	0
Selfing (SF)	16.07/446ms020	1	94	0	0
Selfing (SF)	16.07/446ms158	1	105	0	0
Selfing (SF)	16.07/446ms248	1	60	0	0
Selfing (SF)	16.07/376ms169	1	101	5	4.9505
Selfing (SF)	16.07/376ms382	1	100	0	0
Selfing (SF)	16.07/379ms762	1	110	0	0
Selfing (SF)	05.26/285ms424	1	254	0	0
Selfing (SF)	05.26/285ms425	1	100	0	0
Selfing (SF)	05.26/292ms734	1	133	0	0
Selfing (SF)	05.26/292ms740	1	99	0	0
Selfing (SF)	05.26/343ms999	1	79	0	0
Selfing (SF)	05.26/343ms999	2	100	10	10
Selfing (SF)	05.26/168ms463	1	108	0	0
Selfing (SF)	05.26/194ms497	1	99	0	0
Selfing (SF)	05.26/480ms607	1	75	0	0
Selfing (SF)	05.26/195ms623	1	96	0	0
Selfing (SF)	05.26/344ms2073	1	170	0	0
Selfing (SF)	05.26/318ms2148	1	100	0	0
Selfing (SF)	05.26/393ms197	1	105	0	0
Selfing (SF)	16.08/386ms917	1	86	7	8.13953
Selfing (SF)	16.08/386ms1333	1	90	0	0
Selfing (SF)	16.08/254ms1486	1	108	0	0
Selfing (SF)	16.08/254ms1486	2	96	1	1.04167
Selfing (SF)	16.08/254ms1486	3	100	10	10
Selfing (SF)	16.07/446ms149	1	100	1	1
Selfing (SF)	16.07/446ms248	1	94	1	1.06383
Selfing (SF)	16.07/376ms169	2	103	0	0
Selfing (SF)	05.26/343ms999	3	69	0	0
Selfing (SF)	05.26/480ms607	2	100	10	10
Selfing (SF)	05.26/393ms197	2	105	0	0
Selfing (SF)	16.08/386ms917	2	87	0	0
Selfing (SF)	16.08/254ms1486	4	69	0	0
Fertile x Male-sterile (DC)	16.07/446ms565	1	87	0	0
Fertile x Male-sterile (DC)	16.07/446ms020	1	103	0	0
Fertile x Male-sterile (DC)	16.07/446ms020	2	98	0	0
Fertile x Male-sterile (DC)	16.07/446ms020	3	58	0	0
Fertile x Male-sterile (DC)	16.07/446ms020	4	110	0	0
Fertile x Male-sterile (DC)	16.07/446ms149	1	115	0	0
Fertile x Male-sterile (DC)	16.07/446ms149	2	105	0	0
Fertile x Male-sterile (DC)	16.07/446ms158	1	119	1	0.840336
Fertile x Male-sterile (DC)	16.07/446ms248	1	130	3	2.30769
Fertile x Male-sterile (DC)	16.07/446ms248	2	94	0	0
Fertile x Male-sterile (DC)	16.07/446ms248	3	86	0	0
Fertile x Male-sterile (DC)	16.07/376ms169	1	61	0	0
Fertile x Male-sterile (DC)	16.07/376ms382	1	112	1	0.892857
Fertile x Male-sterile (DC)	16.07/376ms382	2	112	0	0
Fertile x Male-sterile (DC)	16.07/376ms382	3	69	0	0
Fertile x Male-sterile (DC)	16.07/379ms762	1	103	0	0
Fertile x Male-sterile (DC)	05.26/285ms424	1	102	0	0
Fertile x Male-sterile (DC)	05.26/285ms425	1	67	6	8.95522
Fertile x Male-sterile (DC)	05.26/292ms734	1	125	0	0
Fertile x Male-sterile (DC)	05.26/292ms740	1	101	0	0
Fertile x Male-sterile (DC)	05.26/343ms999	1	78	2	2.5641
Fertile x Male-sterile (DC)	05.26/343ms999	2	100	10	10
Fertile x Male-sterile (DC)	05.26/168ms463	1	128	0	0
Fertile x Male-sterile (DC)	05.26/168ms463	2	97	2	2.06186
Fertile x Male-sterile (DC)	05.26/194ms497	1	119	0	0
Fertile x Male-sterile (DC)	05.26/194ms497	2	95	0	0
Fertile x Male-sterile (DC)	05.26/480ms607	1	109	3	2.75229
Fertile x Male-sterile (DC)	05.26/195ms623	1	120	0	0
Fertile x Male-sterile (DC)	05.26/195ms623	2	113	0	0
Fertile x Male-sterile (DC)	05.26/344ms2073	1	278	0	0
Fertile x Male-sterile (DC)	05.26/344ms2073	2	104	0	0
Fertile x Male-sterile (DC)	05.26/318ms2148	1	94	0	0
Fertile x Male-sterile (DC)	05.26/318ms2148	2	103	0	0
Fertile x Male-sterile (DC)	05.26/393ms197	1	139	8	5.7554
Fertile x Male-sterile (DC)	05.26/393ms197	2	108	1	0.925926
Fertile x Male-sterile (DC)	16.08/386ms917	1	116	0	0
Fertile x Male-sterile (DC)	16.08/386ms917	2	124	1	0.806452
Fertile x Male-sterile (DC)	16.08/386ms1333	1	104	0	0
Fertile x Male-sterile (DC)	16.08/254ms1486	1	128	0	0
Fertile x Male-sterile (DC)	16.07/446ms565	2	100	0	0
Fertile x Male-sterile (DC)	16.07/446ms020	5	110	0	0
Fertile x Male-sterile (DC)	16.07/446ms149	3	100	0	0
Fertile x Male-sterile (DC)	16.07/446ms158	2	100	0	0
Fertile x Male-sterile (DC)	16.07/446ms158	3	100	0	0
Fertile x Male-sterile (DC)	16.07/446ms158	4	100	1	1
Fertile x Male-sterile (DC)	16.07/446ms248	4	100	0	0
Fertile x Male-sterile (DC)	16.07/446ms248	5	100	0	0
Fertile x Male-sterile (DC)	16.07/376ms169	2	100	5	5
Fertile x Male-sterile (DC)	16.07/376ms382	4	100	0	0
Fertile x Male-sterile (DC)	16.07/376ms382	5	100	2	2
Fertile x Male-sterile (DC)	16.07/379ms762	2	100	0	0
Fertile x Male-sterile (DC)	05.26/285ms425	2	100	2	2
Fertile x Male-sterile (DC)	05.26/343ms999	3	144	1	0.694444
Fertile x Male-sterile (DC)	05.26/480ms607	2	100	14	14
Fertile x Male-sterile (DC)	05.26/480ms607	3	94	1	1.06383
Fertile x Male-sterile (DC)	05.26/393ms197	2	100	0	0
Fertile x Male-sterile (DC)	05.26/393ms197	3	108	1	0.925926
Fertile x Male-sterile (DC)	16.08/386ms917	2	100	0	0
Male-sterile x Fertile (RC)	16.07/446ms565	1	82	38	46.3415
Male-sterile x Fertile (RC)	16.07/446ms020	1	81	17	20.9877
Male-sterile x Fertile (RC)	16.07/446ms149	1	81	50	61.7284
Male-sterile x Fertile (RC)	16.07/446ms158	1	97	71	73.1959
Male-sterile x Fertile (RC)	16.07/446ms248	1	111	60	54.0541
Male-sterile x Fertile (RC)	16.07/446ms248	2	99	27	27.2727
Male-sterile x Fertile (RC)	16.07/376ms169	1	56	24	42.8571
Male-sterile x Fertile (RC)	16.07/376ms382	1	111	26	23.4234
Male-sterile x Fertile (RC)	16.07/376ms382	2	100	5	5
Male-sterile x Fertile (RC)	16.07/379ms762	1	106	77	72.6415
Male-sterile x Fertile (RC)	05.26/285ms424	1	113	31	27.4336
Male-sterile x Fertile (RC)	05.26/285ms425	1	99	33	33.3333
Male-sterile x Fertile (RC)	05.26/292ms734	1	122	18	14.7541
Male-sterile x Fertile (RC)	05.26/292ms734	2	150	75	50
Male-sterile x Fertile (RC)	05.26/292ms740	1	117	51	43.5897
Male-sterile x Fertile (RC)	05.26/343ms999	1	104	12	11.5385
Male-sterile x Fertile (RC)	05.26/343ms999	2	112	4	3.57143
Male-sterile x Fertile (RC)	05.26/168ms463	1	109	29	26.6055
Male-sterile x Fertile (RC)	05.26/194ms497	1	95	26	27.3684
Male-sterile x Fertile (RC)	05.26/480ms607	1	97	37	38.1443
Male-sterile x Fertile (RC)	05.26/195ms623	1	92	3	3.26087
Male-sterile x Fertile (RC)	05.26/195ms623	1	78	2	2.5641
Male-sterile x Fertile (RC)	05.26/344ms2073	1	108	30	27.7778
Male-sterile x Fertile (RC)	05.26/318ms2148	1	93	34	36.5591
Male-sterile x Fertile (RC)	05.26/393ms197	1	113	27	23.8938
Male-sterile x Fertile (RC)	16.08/386ms917	1	96	4	4.16667
Male-sterile x Fertile (RC)	16.08/386ms917	2	139	2	1.43885
Male-sterile x Fertile (RC)	16.08/386ms1333	1	59	13	22.0339
Male-sterile x Fertile (RC)	16.08/254ms1486	1	112	29	25.8929
Male-sterile x Fertile (RC)	16.07/376ms382	3	100	4	4
Male-sterile x Fertile (RC)	05.26/318ms2148	2	58	37	63.7931
Male-sterile x Fertile (RC)	16.08/386ms1333	2	100	10	10
