# Supplementary material for: Identification of sources of male sterility in the Colombian Coffee Collection for the genetic improvement of Coffea arabica L
Source: PLoS One. 2023 Sep 8;18(9):e0291264. doi: 10.1371/journal.pone.0291264 (PMC10490922; doi:10.1371/journal.pone.0291264)
Supplement: S2 Table — https://doi.org/10.38141/10799/dataset04. (XLSX) [file pone.0291264.s002.xlsx]

## Sheet: Hoja1
						Growth traits (24 months of age)			Yield (four harvests)	Bean traits (Percentage)						Sensory Quality*
Class	CCC ID	Turrialba (CATIE) Number	Plant Introduction Number (USDA)	Collection area	Prospection	Plant height (cms)	Number of pairs of branches	Tree cup diameter (cms)	Yield (Kg/cc)	Supreme (17/64)	Empty beans	Pea berries	Triangle beans	Monster beans	Other traits	Fragrance/aroma	Fragrance/aroma descriptor	Flavor	Flavor descriptor	Aftertaste	Aftertaste descriptor	Acidity	Body	Balance	Uniformity	Clean Cup	Sweetness	Overall impression	Overall descriptor	Final Score
Male-sterile	194	4623	305789	Kaffa	FAO	159.375	22.625	167.5	21.1575	40.1527	12.6562	19.4965	1.18012	0.236198		8.5	Nuts	6.5	Floral	6.5	Floral	6.5	6	6	6.5	7	6.5	7	Floral	Very Good
	195	4624	305790	Bench Maji	FAO	191.25	24.75	189.375	16.09	27.3859	4.30952	16.3492	0.285714	0.05		5	Sweet	5	Herbal	5	Herbal	5.5	4.5	5	5	4.5	5.5	5	Herbal	Standard Quality
	285	4759	305925	Sidamo	FAO	149.375	20.875		16.6471	12.996	10.625	10.1533	0.602409	0.0530612
	292	4770	305936	Kaffa	FAO	139.375	20.125		25.93	3.65971	6.41389	12.2036	0.602481	0.0932991		6.5	Cereal	4.5	Bitter	4.5	Defect	4.5	4.5	5	5	4.5	4.5	4.5	Defect	Poor
	318	4545	305712	Jimma-Limu	FAO	179.375	23.125	178.125	24.3719	49.3986	6.00694	18.0603	0.443266	0.115699		6	Floral	6	Floral	5.5	Floral	5.5	6	5.5	6	5	5.5	6	Floral	Good
	344	4586	305752	Jimma-Limu	FAO	165	22.1429	137.143	6.92214	11.3387	7.76667	21.375	0.141667	0.116667	Plant with antibiosis against coffee berry borer
	379	4643	305809	Jimma-Limu	FAO	154.375	24.5625	138.438	25.2646	20.3473	5.43182	14.6194	0.585173	0.635768		5.5	Chocolate	5	Cereal	5	Cereal	6	5	5	5	4.5	5	5	Herbal	Standard Quality
	386	4792	305958	Jimma-Limu	FAO	168.333	21.3846	88.0769	6.2035	43.057	4.375	17.1042	0.442708	0.963542
	446	4843	306009	Bench Maji	FAO	195	23.875	172.812	20.9615	50.0079	5.46131	15.5417	1.69615	0.471795		5.5	Chocolate	5.5	Citrus	5.5	Cítricos	6	5.5	5.5	6	6	5.5	5.5	Citrus	Standard Quality
Partially male-sterile	168	4508	305675	Sidamo	FAO	165	22.75	173.571	26.93	34.6762	6.39087	14.6116	0.751332	0.291652		5	Fruity	4	Cereal	4.5	Sweet	4.5	5	4.5	5	5	5	5	Sweet	Standard Quality
	254	4719	305885	Tepi	FAO	169.688	23.6875	173.75	19.9818	28.6713	5.89444	10.4836	1.10544	0.282937		5	Chocolate	4.5	Cereal	4.5	Cereal	4.5	4	4.5	4.5	4.5	5	4.5	Cereal	Poor
	343	4585	305751	Jimma-Limu	FAO	175.625	22.75		27.3575	24.4096	3.68264	15.9046	0.681994	0.1985		7	Floral	7	Floral	6.5	Floral	6.5	5.5	5.5	6	5.5	6	6	Floral	Good
	376	4640	305806	Jimma-Limu	FAO	174.688	23.9375	138.438	15.6538	19.9014	6.99653	16.8767	0.26131	0.298214		8.5	Citrus	7.5	Citrus	8	Citrus	7.5	7	7.5	8	8	6.5	8	Citrus	Excellent
	393	4799	305965	Jimma-Limu	FAO	160	23.625		3.17286	15.4973	4.33333	7.08333	0.125	0.208333		4	Cereal	4.5	Herbal	4.5	Herbal	4.5	4	4.5	4.5	4.5	4.5	4.5	Herbal	Poor
	480	4559	305726	Jimma-Limu	FAO	148.75	29.125	161.875	15.025	45.2701	10.3507	11.4792	2.19271	1.29836		6	Spices	5.5	Citrus	5.5	Herbal	6.5	5	5.5	5.5	5	5.5	5.5	Citrus	Standard Quality
* Values in sensorial quality equal to 5 are common in traditional varieties
